# Supplementary material for: Localizations of Laminin Chains Suggest Their Multifaceted Functions in Mouse Tooth Development
Source: Int J Mol Sci. 2025 Apr 26;26(9):4134. doi: 10.3390/ijms26094134 (PMC12071823; doi:10.3390/ijms26094134)
Supplement: Supplementary file 1 [file ijms-26-04134-s001.zip]

Archive with 1 entries (1 files):
- ijms-3532117-supplementary.pdf
